# Supplementary material for: Narratives of most significant change to explore experiences of caregivers in a caregiver-young adolescent sexual and reproductive health communication intervention in rural south-western Uganda
Source: PLoS One. 2023 May 31;18(5):e0286319. doi: 10.1371/journal.pone.0286319 (PMC10231775; doi:10.1371/journal.pone.0286319)
Supplement: S1 Checklist — (TXT) [file pone.0286319.s001.txt]

COREQ (COnsolidated criteria for REporting Qualitative research) Checklist 

 

A checklist of items that should be included in reports of qualitative research. You must report the page number in your manuscript 
where you consider each of the items listed in this checklist. If you have not included this information, either revise your manuscript 
accordingly before submitting or note N/A. 

 

Topic 

 

Item No. 

 

Guide Questions/Description 

Reported on 
Page No. 

Domain 1: Research team 
and reflexivity 

 

 

 

Personal characteristics 

 

 

 

Interviewer/facilitator 

1 

Which author/s conducted the interview or focus group? 

 

Credentials 

2 

What were the researcher�s credentials? E.g. PhD, MD 

 

Occupation 

3 

What was their occupation at the time of the study? 

 

Gender 

4 

Was the researcher male or female? 

 

Experience and training 

5 

What experience or training did the researcher have? 

 

Relationship with 
participants 

 

 

 

Relationship established 

6 

Was a relationship established prior to study commencement? 

 

Participant knowledge of 
the interviewer 

7 

What did the participants know about the researcher? e.g. personal 
goals, reasons for doing the research 

 

Interviewer characteristics 

8 

What characteristics were reported about the inter viewer/facilitator? 
e.g. Bias, assumptions, reasons and interests in the research topic 

 

Domain 2: Study design 

 

 

 

Theoretical framework 

 

 

 

Methodological orientation 
and Theory 

9 

What methodological orientation was stated to underpin the study? e.g. 
grounded theory, discourse analysis, ethnography, phenomenology, 
content analysis 

 

Participant selection 

 

 

 

Sampling 

10 

How were participants selected? e.g. purposive, convenience, 
consecutive, snowball 

 

Method of approach 

11 

How were participants approached? e.g. face-to-face, telephone, mail, 
email 

 

Sample size 

12 

How many participants were in the study? 

 

Non-participation 

13 

How many people refused to participate or dropped out? Reasons? 

 

Setting 

 

 

 

Setting of data collection 

14 

Where was the data collected? e.g. home, clinic, workplace 

 

Presence of non-
participants 

15 

Was anyone else present besides the participants and researchers? 

 

Description of sample 

16 

What are the important characteristics of the sample? e.g. demographic 
data, date 

 

Data collection 

 

 

 

Interview guide 

17 

Were questions, prompts, guides provided by the authors? Was it pilot 
tested? 

 

Repeat interviews 

18 

Were repeat inter views carried out? If yes, how many? 

 

Audio/visual recording 

19 

Did the research use audio or visual recording to collect the data? 

 

Field notes 

20 

Were field notes made during and/or after the inter view or focus group? 

 

Duration 

21 

What was the duration of the inter views or focus group? 

 

Data saturation 

22 

Was data saturation discussed? 

 

Transcripts returned 

23 

Were transcripts returned to participants for comment and/or 

 


Topic 

 

Item No. 

 

Guide Questions/Description 

Reported on 
Page No. 

correction? 

Domain 3: analysis and 
findings 

 

 

 

Data analysis 

 

 

 

Number of data coders 

24 

How many data coders coded the data? 

 

Description of the coding 
tree 

25 

Did authors provide a description of the coding tree? 

 

Derivation of themes 

26 

Were themes identified in advance or derived from the data? 

 

Software 

27 

What software, if applicable, was used to manage the data? 

 

Participant checking 

28 

Did participants provide feedback on the findings? 

 

Reporting 

 

 

 

Quotations presented 

29 

Were participant quotations presented to illustrate the themes/findings? 
Was each quotation identified? e.g. participant number 

 

Data and findings consistent 

30 

Was there consistency between the data presented and the findings? 

 

Clarity of major themes 

31 

Were major themes clearly presented in the findings? 

 

Clarity of minor themes 

32 

Is there a description of diverse cases or discussion of minor themes? 

 


 

Developed from: Tong A, Sainsbury P, Craig J. Consolidated criteria for reporting qualitative research (COREQ): a 32-item checklist 
for interviews and focus groups. International Journal for Quality in Health Care. 2007. Volume 19, Number 6: pp. 349 � 357 

 

Once you have completed this checklist, please save a copy and upload it as part of your submission. DO NOT include this 
checklist as part of the main manuscript document. It must be uploaded as a separate file. 

 
